# Supplementary material for: Health assessment of nesting loggerhead sea turtles (Caretta caretta) in one of their largest rookeries (central eastern Florida coast, USA)
Source: Conserv Physiol. 2024 Sep 20;12(1):coae064. doi: 10.1093/conphys/coae064 (PMC11415931; doi:10.1093/conphys/coae064)
Supplement: Web_Material_coae064 [file web_material_coae064.zip]

Archive with 1 entries (1 files):
- Supplementary_file (1).pdf
